# Supplementary material for: Tripeptides Featuring Dehydrophenylalanine and Homophenylalanine: Homo- Versus Hetero-Chirality and Sequence Effects on Self-Assembly and Gelation
Source: Gels. 2025 Feb 24;11(3):164. doi: 10.3390/gels11030164 (PMC11942182; doi:10.3390/gels11030164)
Supplement: Supplementary file 1 [file gels-11-00164-s001.zip]

Archive with 1 entries (1 files):
- gels-3449300-supplementary.pdf
